# Supplementary material for: Postglacial colonization history reflects in the genetic structure of natural populations of Festuca rubra in Europe
Source: Ecol Evol. 2019 Mar 4;9(6):3661–74. doi: 10.1002/ece3.4997 (PMC6434542; doi:10.1002/ece3.4997)
Supplement: Supplementary file 2 [file ECE3-9-3661-s002.xlsx]

## Sheet: Sheet1
Supporting Information Appendix S1. The information of geographic locations, taxonomic identities, ploidy levels, endophyte infection rates, allelic and haplotype diversities, and the numbers of individuals per BAPS clusters at K=3 and K=6 in the 27 different populations located in Spain and north Europe.
Geographic location of the populations	Population code	Population code according to Dirihan et al. 2016†	Taxonomic identity				Ploidy level % (n=566)			Endophyte infection % (n=566)	Allelic diversity (n=603)					Haplotype diversity (n=588)			Number of individuals per six BAPS cluster (K=6, n=603)						Number of individuals per three BAPS cluster (K=3, n=603)
			Festuca rubra subsp. rubra	Festuca rubra subsp. arctica	rubra x artica	Festuca rothmaleri	Tetraploids (2n=4x=28 )	Hexaploids (2n=6x=42)	Octoploids (2n=8x=56)		n	%P	Ne	Np	uh	n	MLG	eMLG	cluster F	cluster A	cluster S1	cluster S2	cluster F-A	cluster A-F	cluster F	cluster A	cluster S
The Faroe Islands	FAS1	FO3	x	x	x		0	100	0	81	21	92.3	1.7	0.4	0.364	20	14	9.1	0	14	1	0	0	6	0	14	7
The Faroe Islands	FAS2	FO6	x	x	x		9.5	90.5	0	76.2	27	92.3	2.1	0.5	0.456	25	20	10.6	1	12	1	9	0	4	1	12	14
The Faroe Islands	FAS3	FO1	x	x	x		5	95	0	45	20	76.9	1.2	0.0	0.154	19	11	8.1	1	18	1	0	0	0	1	18	1
The Faroe Islands	FAS4	FO2	x	x	x		0	95.2	4.8	9.5	21	61.5	1.2	0.1	0.163	21	10	6.1	3	18	0	0	0	0	3	18	0
The Faroe Islands	FAS5	FO4	x	x	x		0	70	30	20	13	100	2.8	0.3	0.608	12	12	12.0	0	6	0	1	1	5	0	5	8
The Faroe Islands	FAS6	FO5	x	x	x		0	92.9	7.1	75	28	100	1.4	0.0	0.305	27	13	6.9	0	23	0	0	5	0	0	23	5
Greenland	GL1	GR1		x			0	100	0	4.5	22	53.9	1.1	0.1	0.081	22	6	4.2	0	21	0	1	0	0	1	21	0
Greenland	GL2	GR2		x			0	100	0	0	21	15.4	1.1	0.0	0.072	21	5	4.1	0	21	0	0	0	0	0	21	0
Southern Finland, Hanko	HA1	FI2	x	x	x		0	100	0	0	21	76.9	1.4	0.0	0.196	21	11	7.6	18	1	0	2	0	0	20	1	0
Southern Finland, Hanko	HA2	FI1	x	x	x		0	100	0	0	20	100	2.3	0.3	0.473	20	18	11.3	8	0	8	4	0	0	8	0	12
Southern Finland, Hanko	HA3	FI3	x	x	x		0	100	0	0	22	53.9	1.2	0.0	0.117	22	9	6.2	21	0	0	1	0	0	22	0	0
Iceland	IC1	IC2	x	x	x		0	100	0	29.4	17	92.3	1.2	0.5	0.182	16	6	5.0	0	15	0	1	0	1	0	15	2
Iceland	IC2	IC1	x	x	x		0	100	0	47.6	21	100	1.3	0.3	0.232	21	10	6.4	0	18	1	0	1	1	0	19	2
Iceland	IC3	IC3	x	x	x		5,9	88.2	5.9	35.3	18	100	1.8	0.2	0.411	18	13	9.0	0	12	3	0	1	2	0	12	6
Northern Finland, Kevo	MS1K	FI7	x	x	x		0	92.9	7.1	82.1	29	92.3	1.3	0.2	0.228	28	15	7.3	25	0	0	0	0	4	25	0	4
Northern Finland, Kevo	MS2K	FI8	x	x	x		4.3	95.7	0	95.7	25	61.5	1.1	0.0	0.106	25	8	4.4	24	0	0	0	0	1	24	0	1
Northern Finland, Kevo	KS3	FI19	x	x	x		0	95.8	4.2	95.8	27	84.6	1.2	0.1	0.163	27	14	7.3	24	2	0	0	1	0	24	2	1
Northern Finland, Kevo	RBS1	FI10	x	x	x		4.3	95.7	0	65.2	27	100	1.7	0.4	0.386	27	17	8.4	21	1	0	0	2	3	21	1	5
Northern Finland, Kevo	RBS2	FI12	x	x	x		0	100	0	52.6	20	61.5	1.2	0.1	0.115	20	8	5.6	19	1	0	0	0	0	19	1	0
Northern Finland, Kevo	RBS3	FI11	x	x	x		0	94.1	5.9	29,4	19	100	2.1	0.2	0.508	19	7	5.7	8	2	0	0	9	0	8	2	9
Northern Finland, Kilpisjärvi	RIS1	FI4		x			0	100	0	0	19	46.2	1.1	0.0	0.092	19	7	4.8	17	1	0	1	0	0	17	1	1
Northern Finland, Kilpisjärvi	RIS2	FI5		x			0	0	100	0	18	23.1	1.0	0.0	0.04	18	4	3.2	18	0	0	0	0	0	18	0	0
Northern Finland, Kilpisjärvi	RIS3	FI6		x			0	100	0	0	18	76.9	1.6	0.2	0.344	17	9	6.9	13	0	0	0	4	1	13	0	5
Southern Norway, Bergen	NO		x	x	x		0	100	0	3.6	29	76.9	1.6	0.1	0.314	29	12	7.0	18	1	10	0	0	0	18	1	10
Spain	SPGD	SP1				x	100	0	0	81.5	27	92.3	2.5	0.0	0.525	26	23	11.4	0	0	14	13	0	0	3	0	24
Spain	SPLV	SP2				x	69.2	30.8	0	80.8	26	100	2.5	0.4	0.538	23	22	11.7	0	0	6	19	0	1	4	0	22
Spain	SPPOR	SP3				x	77.8	3.7	18.5	85.2	27	92.3	2.3	0.3	0.508	25	21	11.0	0	0	9	18	0	0	6	0	21
†Dirihan, S., Helander, M., Väre, H., Gundel, P.E., Garibaldi, L.A., Irisarri, N.G.J., Saloniemi, I. & Saikkonen, K. (2016). Geographic variation in Festuca rubra L. ploidy levels and systemic fungal endophyte frequencies. PLoS ONE 11 (11); e0166264.
