# Supplementary material for: Postglacial colonization history reflects in the genetic structure of natural populations of Festuca rubra in Europe
Source: Ecol Evol. 2019 Mar 4;9(6):3661–74. doi: 10.1002/ece3.4997 (PMC6434542; doi:10.1002/ece3.4997)
Supplement: Supplementary file 3 [file ECE3-9-3661-s003.xlsx]

## Sheet: result
Supporting Information Appendix S6. Matrix of pairwise FST values among 27 studied populations in Festuca rubra. The pairwise FST values are below diagonal and p-values are above diagonal.
	FA1	FA2	FA3	FA4	FA5	FA6	GL1	GL2	HA1	HA2	HA3	IC1	IC2	IC3	MS1K	MS2K	KS3	RBS1	RBS2	RBS3	RIS1	RIS2	RIS3	NO	SPGD	SPLV	SPPOR
FA1		0.00149+0.0004	0.00317+0.0006	0.00267+0.0005	0.03891+0.0017	0.01257+0.0011	0.00000+0.0000	0.00079+0.0003	0.00000+0.0000	0.00000+0.0000	0.00000+0.0000	0.03297+0.0018	0.02386+0.0016	0.04841+0.0020	0.00000+0.0000	0.00000+0.0000	0.00000+0.0000	0.00000+0.0000	0.00000+0.0000	0.00000+0.0000	0.00000+0.0000	0.00000+0.0000	0.00000+0.0000	0.00000+0.0000	0.00000+0.0000	0.00000+0.0000	0.00000+0.0000	FA1
FA2	0.13009		0.00010+0.0001	0.00030+0.0002	0.05366+0.0023	0.00020+0.0001	0.00000+0.0000	0.00000+0.0000	0.00000+0.0000	0.00000+0.0000	0.00000+0.0000	0.00079+0.0003	0.00020+0.0001	0.00188+0.0005	0.00000+0.0000	0.00000+0.0000	0.00000+0.0000	0.00000+0.0000	0.00000+0.0000	0.00000+0.0000	0.00000+0.0000	0.00000+0.0000	0.00000+0.0000	0.00000+0.0000	0.00000+0.0000	0.00000+0.0000	0.00000+0.0000	FA2
FA3	0.11233	0.19372		0.93149+0.0025	0.00030+0.0002	0.09375+0.0034	0.01822+0.0012	0.00733+0.0008	0.00000+0.0000	0.00000+0.0000	0.00000+0.0000	0.55490+0.0053	0.19127+0.0041	0.00614+0.0007	0.00000+0.0000	0.00000+0.0000	0.00000+0.0000	0.00000+0.0000	0.00000+0.0000	0.00000+0.0000	0.00000+0.0000	0.00000+0.0000	0.00000+0.0000	0.00000+0.0000	0.00000+0.0000	0.00000+0.0000	0.00000+0.0000	FA3
FA4	0.11642	0.18628	0.00254		0.00030+0.0002	0.08573+0.0028	0.03247+0.0017	0.00673+0.0008	0.00000+0.0000	0.00000+0.0000	0.00000+0.0000	0.40610+0.0047	0.23621+0.0036	0.00921+0.0010	0.00000+0.0000	0.00000+0.0000	0.00000+0.0000	0.00000+0.0000	0.00000+0.0000	0.00000+0.0000	0.00000+0.0000	0.00000+0.0000	0.00000+0.0000	0.00000+0.0000	0.00000+0.0000	0.00000+0.0000	0.00000+0.0000	FA4
FA5	0.08655	0.07235	0.19633	0.18906		0.01346+0.0012	0.00000+0.0000	0.00000+0.0000	0.00000+0.0000	0.00723+0.0010	0.00000+0.0000	0.00188+0.0005	0.00307+0.0005	0.06960+0.0025	0.00000+0.0000	0.00000+0.0000	0.00000+0.0000	0.00000+0.0000	0.00000+0.0000	0.01030+0.0011	0.00000+0.0000	0.00000+0.0000	0.00050+0.0002	0.00059+0.0002	0.00010+0.0001	0.00000+0.0000	0.00010+0.0001	FA5
FA6	0.08714	0.16199	0.05731	0.06053	0.12645		0.07148+0.0025	0.02148+0.0014	0.00000+0.0000	0.00000+0.0000	0.00000+0.0000	0.21810+0.0038	0.27690+0.0044	0.19543+0.0036	0.00000+0.0000	0.00000+0.0000	0.00000+0.0000	0.00000+0.0000	0.00000+0.0000	0.00010+0.0001	0.00000+0.0000	0.00000+0.0000	0.00000+0.0000	0.00000+0.0000	0.00000+0.0000	0.00000+0.0000	0.00000+0.0000	FA6
GL1	0.15860	0.27092	0.08460	0.07982	0.27770	0.06596		0.14117+0.0034	0.00000+0.0000	0.00000+0.0000	0.00000+0.0000	0.21780+0.0038	0.01337+0.0011	0.00050+0.0002	0.00000+0.0000	0.00000+0.0000	0.00000+0.0000	0.00000+0.0000	0.00000+0.0000	0.00000+0.0000	0.00000+0.0000	0.00000+0.0000	0.00000+0.0000	0.00000+0.0000	0.00000+0.0000	0.00000+0.0000	0.00000+0.0000	GL1
GL2	0.14165	0.28321	0.10473	0.10923	0.29467	0.09566	0.05736		0.00000+0.0000	0.00000+0.0000	0.00000+0.0000	0.10118+0.0026	0.01277+0.0012	0.00000+0.0000	0.00000+0.0000	0.00000+0.0000	0.00000+0.0000	0.00000+0.0000	0.00000+0.0000	0.00000+0.0000	0.00000+0.0000	0.00000+0.0000	0.00000+0.0000	0.00000+0.0000	0.00000+0.0000	0.00000+0.0000	0.00000+0.0000	GL2
HA1	0.43833	0.31877	0.52606	0.46936	0.29015	0.42443	0.61632	0.64271		0.00000+0.0000	0.34818+0.0043	0.00000+0.0000	0.00000+0.0000	0.00000+0.0000	0.00000+0.0000	0.00000+0.0000	0.00000+0.0000	0.00010+0.0001	0.00000+0.0000	0.00000+0.0000	0.00000+0.0000	0.00000+0.0000	0.00149+0.0004	0.00327+0.0005	0.00000+0.0000	0.00000+0.0000	0.00000+0.0000	HA1
HA2	0.22877	0.12021	0.30039	0.27402	0.10201	0.23974	0.38061	0.40605	0.19438		0.00000+0.0000	0.00000+0.0000	0.00000+0.0000	0.00000+0.0000	0.00000+0.0000	0.00000+0.0000	0.00000+0.0000	0.00000+0.0000	0.00020+0.0001	0.00267+0.0005	0.00000+0.0000	0.00000+0.0000	0.00376+0.0006	0.01218+0.0010	0.00446+0.0006	0.00010+0.0001	0.00000+0.0000	HA2
HA3	0.52801	0.38705	0.63966	0.58726	0.38045	0.51901	0.73375	0.75536	0.02813	0.25865		0.00000+0.0000	0.00000+0.0000	0.00000+0.0000	0.00000+0.0000	0.00000+0.0000	0.00000+0.0000	0.00000+0.0000	0.00000+0.0000	0.00000+0.0000	0.00000+0.0000	0.00000+0.0000	0.00000+0.0000	0.00069+0.0003	0.00000+0.0000	0.00000+0.0000	0.00000+0.0000	HA3
IC1	0.08763	0.17761	0.02231	0.02629	0.18698	0.03898	0.03983	0.05713	0.52326	0.28882	0.63785		0.64776+0.0043	0.03435+0.0016	0.00000+0.0000	0.00000+0.0000	0.00000+0.0000	0.00000+0.0000	0.00000+0.0000	0.00000+0.0000	0.00000+0.0000	0.00000+0.0000	0.00000+0.0000	0.00000+0.0000	0.00000+0.0000	0.00000+0.0000	0.00000+0.0000	IC1
IC2	0.08222	0.17581	0.03768	0.03471	0.17207	0.02824	0.07424	0.07683	0.48024	0.26880	0.58166	0.01487		0.12593+0.0029	0.00000+0.0000	0.00000+0.0000	0.00000+0.0000	0.00000+0.0000	0.00000+0.0000	0.00000+0.0000	0.00000+0.0000	0.00000+0.0000	0.00000+0.0000	0.00000+0.0000	0.00000+0.0000	0.00000+0.0000	0.00000+0.0000	IC2
IC3	0.07017	0.12241	0.10070	0.10064	0.07764	0.03855	0.14648	0.17238	0.37318	0.16241	0.47331	0.08606	0.05268		0.00000+0.0000	0.00000+0.0000	0.00000+0.0000	0.00000+0.0000	0.00000+0.0000	0.00079+0.0003	0.00000+0.0000	0.00000+0.0000	0.00000+0.0000	0.00030+0.0002	0.00000+0.0000	0.00000+0.0000	0.00000+0.0000	IC3
MS1K	0.46123	0.33363	0.54583	0.50421	0.32556	0.47114	0.62689	0.64153	0.16058	0.22960	0.21237	0.54443	0.50742	0.41679		0.11801+0.0032	0.07653+0.0026	0.12395+0.0034	0.07187+0.0026	0.00000+0.0000	0.00000+0.0000	0.00000+0.0000	0.00000+0.0000	0.00099+0.0003	0.00000+0.0000	0.00000+0.0000	0.00000+0.0000	MS1K
MS2K	0.54320	0.40405	0.65654	0.61070	0.42308	0.54355	0.75012	0.76744	0.23794	0.31637	0.30581	0.65736	0.60015	0.49914	0.03693		0.13494+0.0033	0.01277+0.0010	0.09237+0.0029	0.00000+0.0000	0.00000+0.0000	0.00000+0.0000	0.00000+0.0000	0.00030+0.0002	0.00000+0.0000	0.00000+0.0000	0.00000+0.0000	MS2K
KS3	0.46874	0.34159	0.55727	0.50758	0.35241	0.46269	0.64566	0.66431	0.19399	0.25405	0.26743	0.55393	0.50864	0.42078	0.03972	0.03504		0.01337+0.0012	0.54995+0.0049	0.00010+0.0001	0.00000+0.0000	0.00000+0.0000	0.00000+0.0000	0.00139+0.0003	0.00000+0.0000	0.00000+0.0000	0.00000+0.0000	KS3
RBS1	0.32653	0.22922	0.40162	0.36608	0.19822	0.35121	0.48560	0.49585	0.13777	0.14821	0.18379	0.40040	0.37094	0.28436	0.03371	0.07418	0.06436		0.01000+0.0011	0.00129+0.0004	0.00000+0.0000	0.00000+0.0000	0.00198+0.0005	0.00644+0.0008	0.00000+0.0000	0.00000+0.0000	0.00000+0.0000	RBS1
RBS2	0.51348	0.38158	0.63386	0.58550	0.38072	0.50849	0.72916	0.75160	0.22766	0.28949	0.32464	0.62938	0.57296	0.46424	0.04922	0.04447	0.01507	0.08403		0.00010+0.0001	0.00000+0.0000	0.00000+0.0000	0.00000+0.0000	0.00149+0.0004	0.00000+0.0000	0.00000+0.0000	0.00000+0.0000	RBS2
RBS3	0.28045	0.21449	0.34479	0.33223	0.16271	0.25261	0.41938	0.43915	0.30012	0.16903	0.37356	0.32857	0.30865	0.21400	0.30360	0.37301	0.31274	0.19712	0.34147		0.00000+0.0000	0.00000+0.0000	0.00109+0.0003	0.00109+0.0003	0.00000+0.0000	0.00030+0.0002	0.00020+0.0001	RBS3
RIS1	0.46655	0.31693	0.58881	0.53565	0.34151	0.45582	0.70743	0.73447	0.33324	0.22952	0.39054	0.58541	0.51715	0.40851	0.38885	0.54007	0.41616	0.29309	0.54142	0.36707		0.00000+0.0000	0.00000+0.0000	0.00000+0.0000	0.00000+0.0000	0.00000+0.0000	0.00000+0.0000	RIS1
RIS2	0.52607	0.38587	0.67042	0.61199	0.42834	0.50403	0.78068	0.80718	0.27305	0.31978	0.41686	0.66016	0.57836	0.45338	0.31080	0.47365	0.36965	0.24273	0.49527	0.41533	0.66228		0.00861+0.0009	0.00059+0.0002	0.00000+0.0000	0.00000+0.0000	0.00000+0.0000	RIS2
RIS3	0.34017	0.21843	0.42344	0.38153	0.19812	0.33683	0.50795	0.53452	0.14591	0.13681	0.23211	0.40848	0.37534	0.25336	0.18622	0.27733	0.23451	0.12076	0.26871	0.24188	0.37383	0.16087		0.00475+0.0007	0.00000+0.0000	0.00000+0.0000	0.00000+0.0000	RIS3
NO	0.31062	0.23745	0.36641	0.32245	0.21110	0.30195	0.44583	0.45965	0.16090	0.10885	0.22697	0.36098	0.32623	0.21884	0.16773	0.22108	0.16843	0.10748	0.21915	0.21141	0.26958	0.25811	0.14373		0.00000+0.0000	0.00000+0.0000	0.00000+0.0000	NO
SPGD	0.23836	0.16070	0.32432	0.31895	0.12729	0.25695	0.38827	0.40203	0.33367	0.08475	0.39515	0.31309	0.30036	0.18317	0.35855	0.43181	0.38242	0.25231	0.40790	0.19765	0.32424	0.43799	0.25684	0.22474		0.00277+0.0005	0.03366+0.0019	SPGD
SPLV	0.23003	0.16050	0.31488	0.31563	0.12035	0.26151	0.38349	0.39315	0.34372	0.12593	0.41041	0.30388	0.29956	0.18540	0.36766	0.44375	0.39161	0.25949	0.41567	0.17413	0.35710	0.44531	0.26373	0.24659	0.07741		0.05079+0.0021	SPLV
SPPOR	0.26089	0.19301	0.32986	0.32009	0.13693	0.27170	0.40009	0.41523	0.28781	0.12442	0.34858	0.32406	0.31236	0.19863	0.32422	0.39746	0.35286	0.21883	0.37590	0.16992	0.30273	0.40838	0.23093	0.20320	0.05434	0.04792		SPPOR
	FA1	FA2	FA3	FA4	FA5	FA6	GL1	GL2	HA1	HA2	HA3	IC1	IC2	IC3	MS1K	MS2K	KS3	RBS1	RBS2	RBS3	RIS1	RIS2	RIS3	NO	SPGD	SPLV	SPPOR
