# Supplementary material for: Postglacial colonization history reflects in the genetic structure of natural populations of Festuca rubra in Europe
Source: Ecol Evol. 2019 Mar 4;9(6):3661–74. doi: 10.1002/ece3.4997 (PMC6434542; doi:10.1002/ece3.4997)
Supplement: Supplementary file 4 [file ECE3-9-3661-s004.xlsx]

## Sheet: Sheet1
Supporting Information Appendix S9. The whole data of the individual samples including geographic origins, BAPS cluster assignments, endophyte statuses, ploidy levels and the allele sizes of thirteen cpSSR loci.
Dna sample code	Region	Population code	BAPS clusters at K=6	BAPS clusters at K=3	Endophytic status	Ploidy level	Allele sizes of 13 cpSSR loci (O=no data available)
			1=Fennoscandia-group, 2=Atlantic-group, 3= F-A-group, 4=Spain1-group, 5=Spain2-group, 6=A-F-group	1=F, 2=A, 3=S	1= infected, 0= not infected, na=data not available	28= tetraploids: 2n=4x=28, 42= hexaploids: 2n=6x=42, 56= octoploids: 2n=8x=56, na=data not available	locus 16	locus 21	locus 19	locus 31	locus 27	locus 29	locus 26	locus 30	locus 15	locus 17	locus 20	locus 24	locus 28
5	The Faroe Islands	FAS1	6	3	1	42	208	204	169	245	193	193	181	235	211	224	252	274	0
7	The Faroe Islands	FAS1	2	2	1	42	233	251	169	252	200	193	187	229	210	219	246	298	124
8	The Faroe Islands	FAS1	6	3	0	42	234	204	176	245	200	193	181	234	210	217	245	305	124
10	The Faroe Islands	FAS1	6	3	1	42	233	204	176	245	200	193	187	229	210	217	245	289	124
12	The Faroe Islands	FAS1	2	2	1	42	233	251	176	252	200	193	187	229	210	219	248	299	124
14	The Faroe Islands	FAS1	4	3	1	42	225	251	176	245	197	193	187	229	210	217	248	298	124
15	The Faroe Islands	FAS1	6	3	0	42	233	251	176	245	200	193	187	235	210	224	253	299	124
16	The Faroe Islands	FAS1	2	2	1	42	233	251	176	252	200	193	187	229	210	219	248	298	124
17	The Faroe Islands	FAS1	6	3	1	42	222	204	169	247	218	193	181	229	210	215	245	279	123
19	The Faroe Islands	FAS1	6	3	0	42	234	204	176	245	200	193	181	234	210	217	245	298	124
20	The Faroe Islands	FAS1	2	2	1	42	234	251	176	252	200	193	187	229	210	219	248	298	124
506	The Faroe Islands	FAS1	2	2	1	42	233	251	176	252	200	193	187	229	210	219	248	298	124
507	The Faroe Islands	FAS1	2	2	1	42	237	251	176	252	200	193	187	229	210	219	248	298	124
508	The Faroe Islands	FAS1	2	2	1	42	237	251	176	252	200	193	187	229	210	219	248	306	124
509	The Faroe Islands	FAS1	2	2	1	42	233	251	176	252	200	193	187	229	210	219	248	305	124
510	The Faroe Islands	FAS1	2	2	1	42	233	251	176	252	200	193	187	229	210	219	248	298	124
511	The Faroe Islands	FAS1	2	2	1	42	233	251	176	252	200	193	187	229	210	219	248	298	124
705	The Faroe Islands	FAS1	2	2	1	42	237	251	176	252	200	193	187	229	210	219	248	305	124
706	The Faroe Islands	FAS1	2	2	1	42	237	251	176	252	200	193	187	229	210	219	248	305	124
834	The Faroe Islands	FAS1	2	2	0	42	233	251	176	252	200	193	187	229	210	219	248	298	124
835	The Faroe Islands	FAS1	2	2	1	42	233	251	176	252	200	193	187	229	210	219	248	298	124
211	The Faroe Islands	FAS2	2	2	0	42	233	251	176	252	200	193	187	229	210	219	248	298	133
212	The Faroe Islands	FAS2	4	3	na	na	233	251	176	252	203	193	188	229	210	220	299	298	124
213	The Faroe Islands	FAS2	6	3	0	28	204	204	169	245	194	193	181	234	210	219	245	274	0
214	The Faroe Islands	FAS2	5	3	1	42	233	251	176	253	200	193	188	229	210	222	253	296	122
215	The Faroe Islands	FAS2	2	2	na	na	233	251	176	251	200	193	187	229	210	219	248	298	124
216	The Faroe Islands	FAS2	2	2	na	na	233	251	176	252	200	193	188	229	210	219	248	298	124
217	The Faroe Islands	FAS2	2	2	0	42	231	251	176	252	200	193	187	229	210	219	248	299	124
218	The Faroe Islands	FAS2	6	3	0	28	204	204	169	245	194	193	181	234	210	218	245	274	124
219	The Faroe Islands	FAS2	1	1	1	42	233	251	177	252	200	193	188	229	210	219	250	298	123
220	The Faroe Islands	FAS2	6	3	na	na	208	204	169	245	200	193	181	235	210	224	253	0	123
221	The Faroe Islands	FAS2	2	2	na	na	233	251	176	252	200	193	188	229	210	219	246	298	124
222	The Faroe Islands	FAS2	2	2	na	na	233	251	176	252	200	193	188	229	210	219	248	298	124
223	The Faroe Islands	FAS2	5	3	1	42	233	252	176	253	200	193	188	229	210	222	253	296	123
224	The Faroe Islands	FAS2	2	2	0	42	234	251	176	251	200	193	187	229	210	219	248	299	124
502	The Faroe Islands	FAS2	5	3	1	42	233	251	176	251	200	193	188	229	210	222	253	296	122
503	The Faroe Islands	FAS2	5	3	1	42	234	251	176	251	200	193	188	229	210	222	253	296	122
504	The Faroe Islands	FAS2	2	2	1	42	233	251	176	251	200	193	187	229	210	219	248	298	124
505	The Faroe Islands	FAS2	5	3	1	42	233	250	176	252	200	193	188	229	210	222	253	296	122
671	The Faroe Islands	FAS2	5	3	1	42	233	251	176	251	200	193	188	229	210	222	253	296	122
672	The Faroe Islands	FAS2	2	2	1	42	233	251	176	251	200	193	187	229	210	219	248	298	124
673	The Faroe Islands	FAS2	2	2	1	42	233	251	176	252	200	193	187	229	210	219	248	298	124
789	The Faroe Islands	FAS2	2	2	1	42	233	251	176	251	200	193	187	229	210	219	248	298	124
790	The Faroe Islands	FAS2	5	3	1	42	233	249	176	253	200	193	188	229	210	222	253	296	122
793	The Faroe Islands	FAS2	5	3	1	42	231	251	176	253	200	193	188	229	210	222	253	296	122
794	The Faroe Islands	FAS2	5	3	1	42	231	251	176	251	200	193	188	229	210	222	253	296	122
818	The Faroe Islands	FAS2	2	2	1	42	233	251	173	251	200	193	187	229	210	219	248	298	124
829	The Faroe Islands	FAS2	6	3	1	42	233	252	177	246	187	186	188	210	210	215	248	298	130
81	The Faroe Islands	FAS3	2	2	0	42	233	251	176	252	200	193	187	229	210	219	248	299	124
83	The Faroe Islands	FAS3	2	2	1	28	233	251	176	252	200	193	187	229	210	219	248	298	123
84	The Faroe Islands	FAS3	2	2	1	42	233	251	176	252	200	193	187	229	210	219	249	298	124
88	The Faroe Islands	FAS3	4	3	0	42	233	251	176	253	200	193	187	229	210	219	247	298	124
89	The Faroe Islands	FAS3	2	2	0	42	233	249	176	251	200	193	187	229	210	219	248	298	124
90	The Faroe Islands	FAS3	2	2	1	42	233	251	176	251	200	193	187	229	210	219	248	299	124
91	The Faroe Islands	FAS3	2	2	0	42	233	251	176	252	200	193	187	229	210	219	246	0	124
92	The Faroe Islands	FAS3	2	2	0	42	233	251	176	252	200	193	187	229	210	219	248	299	124
95	The Faroe Islands	FAS3	2	2	0	42	231	251	176	252	200	193	187	229	210	219	248	298	124
491	The Faroe Islands	FAS3	2	2	0	42	233	251	176	252	200	193	187	229	210	219	248	298	124
492	The Faroe Islands	FAS3	2	2	0	42	233	251	176	252	200	193	187	229	210	219	248	298	124
493	The Faroe Islands	FAS3	2	2	1	42	233	251	176	252	200	193	187	229	210	219	248	298	124
494	The Faroe Islands	FAS3	2	2	0	42	233	251	176	252	200	193	187	229	210	219	248	298	124
495	The Faroe Islands	FAS3	2	2	0	42	233	251	176	250	200	201	187	230	210	219	248	298	124
496	The Faroe Islands	FAS3	2	2	0	42	233	251	176	251	200	193	187	229	210	219	248	298	124
501	The Faroe Islands	FAS3	2	2	1	42	233	251	176	252	200	193	187	229	210	219	248	298	124
510	The Faroe Islands	FAS3	2	2	1	42	233	251	176	252	200	193	187	229	210	219	248	298	123
692	The Faroe Islands	FAS3	1	1	1	42	233	251	177	252	200	193	188	229	210	219	257	298	123
693	The Faroe Islands	FAS3	2	2	1	42	233	251	176	251	200	193	187	229	210	219	248	298	124
708	The Faroe Islands	FAS3	2	2	1	42	233	251	176	252	200	193	187	229	210	219	248	298	124
175	The Faroe Islands	FAS4	2	2	0	42	233	251	176	252	200	193	187	229	210	219	248	299	124
176	The Faroe Islands	FAS4	2	2	0	42	233	251	176	252	200	193	187	229	210	219	248	298	124
179	The Faroe Islands	FAS4	2	2	0	42	233	251	176	252	200	193	187	229	210	219	248	299	123
180	The Faroe Islands	FAS4	2	2	0	42	233	251	176	255	200	193	187	229	210	219	248	298	124
181	The Faroe Islands	FAS4	2	2	0	42	233	251	176	252	200	193	187	229	210	219	248	298	124
182	The Faroe Islands	FAS4	2	2	0	42	233	251	176	252	200	193	187	229	210	219	248	298	124
183	The Faroe Islands	FAS4	2	2	0	42	233	251	176	252	200	193	187	229	210	219	248	298	124
184	The Faroe Islands	FAS4	2	2	0	42	233	251	176	251	200	193	187	229	210	219	248	299	124
185	The Faroe Islands	FAS4	1	1	0	42	233	253	177	252	200	193	188	229	210	219	249	298	123
186	The Faroe Islands	FAS4	2	2	0	42	233	251	176	252	200	193	187	229	210	219	248	298	124
188	The Faroe Islands	FAS4	2	2	0	42	225	251	176	251	200	193	187	229	210	219	246	299	124
189	The Faroe Islands	FAS4	2	2	0	42	233	251	176	252	200	193	187	229	210	219	248	298	124
190	The Faroe Islands	FAS4	2	2	0	42	233	251	176	252	200	193	187	229	210	219	248	298	124
486	The Faroe Islands	FAS4	1	1	0	42	233	251	177	251	200	193	188	229	210	219	249	298	123
487	The Faroe Islands	FAS4	2	2	0	42	233	251	176	252	200	193	187	229	210	219	248	298	124
546	The Faroe Islands	FAS4	2	2	1	42	233	251	176	252	200	193	187	229	210	219	257	298	124
606	The Faroe Islands	FAS4	2	2	1	56	233	251	176	252	200	193	187	229	210	219	248	298	124
707	The Faroe Islands	FAS4	2	2	0	42	233	251	176	252	200	193	187	229	210	219	248	298	124
753	The Faroe Islands	FAS4	1	1	0	42	233	251	177	252	200	193	188	229	210	219	250	298	123
754	The Faroe Islands	FAS4	2	2	0	42	233	251	176	252	200	193	187	229	210	219	248	298	124
773	The Faroe Islands	FAS4	2	2	0	42	233	251	176	252	200	193	187	229	210	219	248	298	124
241	The Faroe Islands	FAS5	6	3	0	42	239	209	175	247	190	193	185	242	210	213	247	307	123
243	The Faroe Islands	FAS5	5	3	na	na	231	251	176	252	200	193	187	229	210	218	246	299	123
244	The Faroe Islands	FAS5	2	2	na	na	233	251	176	252	200	193	187	229	210	219	227	298	124
245	The Faroe Islands	FAS5	6	3	1	56	233	204	169	245	194	193	181	234	210	217	246	324	122
246	The Faroe Islands	FAS5	2	3	0	42	233	251	176	246	200	193	188	229	210	219	249	299	124
247	The Faroe Islands	FAS5	3	3	0	42	229	235	173	250	201	191	188	241	212	222	234	294	123
248	The Faroe Islands	FAS5	6	3	na	na	233	251	177	246	200	193	182	210	212	215	249	0	124
250	The Faroe Islands	FAS5	2	2	0	42	233	251	176	251	200	193	187	229	210	219	248	298	124
253	The Faroe Islands	FAS5	2	2	0	42	233	251	176	252	200	193	187	229	210	219	248	299	124
254	The Faroe Islands	FAS5	6	3	0	42	233	251	176	245	200	193	187	235	210	219	253	299	124
258	The Faroe Islands	FAS5	2	2	0	56	233	251	177	251	200	193	187	229	210	219	249	298	124
259	The Faroe Islands	FAS5	6	3	1	42	233	251	169	245	201	193	181	234	210	217	245	294	123
260	The Faroe Islands	FAS5	2	2	0	56	234	251	176	252	200	193	187	229	210	219	248	298	124
334	The Faroe Islands	FAS6	2	2	0	42	233	251	176	252	200	193	187	229	210	219	0	299	124
335	The Faroe Islands	FAS6	2	2	0	42	233	251	176	252	200	193	187	229	210	219	248	298	124
336	The Faroe Islands	FAS6	2	2	1	42	233	251	176	252	200	193	187	229	210	218	248	298	124
337	The Faroe Islands	FAS6	2	2	0	42	233	251	176	252	200	193	187	229	210	219	248	299	124
338	The Faroe Islands	FAS6	2	2	1	42	233	251	176	252	200	193	187	229	210	219	248	298	124
340	The Faroe Islands	FAS6	2	2	0	42	233	251	176	252	200	193	187	229	210	219	248	299	124
341	The Faroe Islands	FAS6	2	2	0	42	234	251	176	252	200	193	187	229	210	219	248	298	124
343	The Faroe Islands	FAS6	2	2	1	42	233	251	176	252	200	193	187	229	210	219	248	299	124
345	The Faroe Islands	FAS6	2	2	1	42	233	251	176	252	200	193	187	229	210	219	248	298	124
346	The Faroe Islands	FAS6	2	2	1	42	233	249	176	252	200	193	187	229	210	219	248	299	124
347	The Faroe Islands	FAS6	2	2	1	42	233	251	176	252	200	193	187	229	210	219	248	298	124
348	The Faroe Islands	FAS6	2	2	1	42	233	251	176	252	200	193	187	229	210	219	248	299	124
349	The Faroe Islands	FAS6	2	2	1	42	233	251	176	251	200	193	187	229	210	219	248	299	124
350	The Faroe Islands	FAS6	2	2	1	56	233	251	176	252	200	193	187	229	210	219	248	299	124
351	The Faroe Islands	FAS6	2	2	1	42	233	251	176	252	200	193	187	229	210	219	248	298	124
352	The Faroe Islands	FAS6	2	2	0	42	233	251	176	252	200	193	187	229	210	219	248	298	124
353	The Faroe Islands	FAS6	2	2	1	42	233	251	176	252	200	193	187	229	210	220	248	298	124
580	The Faroe Islands	FAS6	2	2	1	56	233	251	176	252	200	193	187	229	210	219	248	298	124
581	The Faroe Islands	FAS6	2	2	1	42	233	251	176	252	200	193	187	229	210	219	248	298	124
582	The Faroe Islands	FAS6	3	3	0	42	233	236	173	247	201	191	187	242	211	218	234	294	128
583	The Faroe Islands	FAS6	3	3	1	42	233	236	173	250	200	191	188	229	212	222	234	294	123
702	The Faroe Islands	FAS6	2	2	1	42	233	251	176	252	200	193	187	229	210	219	248	298	124
703	The Faroe Islands	FAS6	2	2	1	42	233	251	176	252	200	194	187	229	210	219	248	298	124
802	The Faroe Islands	FAS6	3	3	1	42	233	236	173	250	201	191	188	241	212	222	234	294	123
803	The Faroe Islands	FAS6	3	3	1	42	233	251	176	252	200	191	187	229	209	221	247	294	122
804	The Faroe Islands	FAS6	3	3	1	42	233	236	173	250	202	191	188	241	212	221	234	294	122
806	The Faroe Islands	FAS6	2	2	1	42	233	251	176	252	200	193	187	229	210	219	248	298	124
807	The Faroe Islands	FAS6	2	2	1	42	233	251	176	252	200	193	187	229	210	219	248	298	124
568	Greenland	GL1	2	2	0	42	233	251	175	252	200	193	187	229	210	219	248	298	124
569	Greenland	GL1	2	2	0	42	233	251	176	252	200	193	187	229	210	219	248	298	124
570	Greenland	GL1	2	2	0	42	233	251	176	252	200	193	187	229	210	219	248	298	124
571	Greenland	GL1	2	2	0	42	233	251	176	252	200	193	187	229	210	219	247	298	124
572	Greenland	GL1	2	2	0	42	233	251	176	252	200	193	187	229	210	219	248	298	124
573	Greenland	GL1	2	2	0	42	233	251	176	252	200	193	187	229	210	219	248	298	124
574	Greenland	GL1	2	2	0	42	233	251	176	252	200	193	187	229	210	219	248	298	124
575	Greenland	GL1	2	2	0	42	233	251	176	252	200	193	187	229	210	219	248	298	124
576	Greenland	GL1	2	2	0	42	233	251	176	252	200	193	187	229	210	220	248	298	124
577	Greenland	GL1	2	2	0	42	233	251	176	252	200	193	187	229	210	219	248	298	124
578	Greenland	GL1	2	2	1	42	233	251	176	252	200	193	187	229	210	219	248	298	124
579	Greenland	GL1	5	1	1	42	233	251	176	252	200	193	188	226	210	219	248	298	122
615	Greenland	GL1	2	2	0	42	233	251	176	252	200	193	187	229	210	219	248	299	124
616	Greenland	GL1	2	2	0	42	233	251	176	252	200	193	187	229	210	219	248	299	124
617	Greenland	GL1	2	2	0	42	233	251	176	252	200	193	187	229	210	219	248	299	124
618	Greenland	GL1	2	2	0	42	233	251	176	252	200	193	187	229	210	219	248	298	124
619	Greenland	GL1	2	2	0	42	233	251	176	252	200	193	187	229	210	219	248	299	124
620	Greenland	GL1	2	2	0	42	233	251	176	252	200	193	187	229	210	219	248	299	124
621	Greenland	GL1	2	2	0	42	233	251	176	252	200	193	187	229	210	219	248	299	124
622	Greenland	GL1	2	2	0	42	233	251	176	252	200	193	187	229	210	219	248	299	124
623	Greenland	GL1	2	2	0	42	233	251	176	252	200	193	187	229	210	219	248	299	124
614a	Greenland	GL1	2	2	0	42	233	251	176	252	200	193	187	229	210	219	248	299	124
583	Greenland	GL2	2	2	0	42	234	251	176	252	200	193	187	229	210	219	248	298	124
584	Greenland	GL2	2	2	0	42	233	251	176	252	200	193	187	229	210	219	248	298	124
585	Greenland	GL2	2	2	0	42	234	251	176	252	200	193	187	229	210	219	248	298	124
586	Greenland	GL2	2	2	0	42	231	251	176	252	200	193	187	229	210	219	248	298	124
607	Greenland	GL2	2	2	0	42	233	251	176	252	200	193	187	229	210	219	248	298	124
608	Greenland	GL2	2	2	0	42	233	251	176	252	200	193	187	229	210	219	248	298	124
609	Greenland	GL2	2	2	0	42	234	251	176	252	200	193	187	229	210	219	248	298	124
610	Greenland	GL2	2	2	0	42	233	251	176	252	200	193	187	229	210	219	248	298	124
624	Greenland	GL2	2	2	0	42	233	251	176	252	200	193	187	229	210	219	248	299	124
625	Greenland	GL2	2	2	0	42	231	251	176	252	200	193	187	229	210	219	248	299	124
626	Greenland	GL2	2	2	0	42	233	251	176	252	200	193	187	229	210	219	248	299	124
627	Greenland	GL2	2	2	0	42	233	251	176	252	200	193	187	229	210	219	248	299	124
628	Greenland	GL2	2	2	0	42	233	251	176	252	200	193	187	229	210	219	248	299	124
629	Greenland	GL2	2	2	0	42	233	251	176	252	200	193	187	229	210	219	248	299	124
630	Greenland	GL2	2	2	na	na	233	251	176	252	200	193	187	229	210	219	248	299	124
631	Greenland	GL2	2	2	0	42	233	251	176	252	200	193	187	229	210	219	248	298	124
632	Greenland	GL2	2	2	0	42	234	251	176	252	200	193	187	229	210	219	248	298	124
633	Greenland	GL2	2	2	0	42	233	251	176	252	200	193	187	229	210	219	248	298	124
634	Greenland	GL2	2	2	0	42	233	251	176	252	200	193	187	229	210	219	248	298	124
635	Greenland	GL2	2	2	0	42	233	251	176	252	200	193	187	229	210	219	248	298	124
636	Greenland	GL2	2	2	0	42	233	251	176	252	200	193	187	229	210	219	248	298	124
226	Southern Finland, Hanko	HA1	1	1	0	42	233	251	177	252	200	193	188	229	210	219	257	299	123
227	Southern Finland, Hanko	HA1	1	1	0	42	233	251	177	252	200	193	187	229	203	219	249	298	123
229	Southern Finland, Hanko	HA1	1	1	0	42	233	251	177	252	200	193	188	229	210	219	249	299	123
230	Southern Finland, Hanko	HA1	5	1	0	42	233	249	177	250	200	193	187	229	203	219	246	299	123
231	Southern Finland, Hanko	HA1	1	1	0	42	233	251	177	252	200	193	188	229	210	218	249	299	123
232	Southern Finland, Hanko	HA1	1	1	0	42	233	251	177	252	200	193	188	229	210	219	249	298	123
233	Southern Finland, Hanko	HA1	1	1	0	42	233	251	177	252	200	193	188	229	210	219	249	299	123
234	Southern Finland, Hanko	HA1	1	1	0	42	233	250	177	252	200	193	188	229	210	219	249	299	123
235	Southern Finland, Hanko	HA1	1	1	0	42	233	251	177	252	200	193	188	229	210	219	250	298	123
236	Southern Finland, Hanko	HA1	5	1	0	42	233	251	177	252	200	193	187	230	203	220	249	299	123
237	Southern Finland, Hanko	HA1	1	1	0	42	233	251	177	252	200	193	188	229	210	219	248	298	123
238	Southern Finland, Hanko	HA1	1	1	0	42	233	251	177	252	200	193	188	229	210	219	249	298	123
239	Southern Finland, Hanko	HA1	1	1	0	42	233	251	177	252	200	193	188	229	210	219	248	298	123
240	Southern Finland, Hanko	HA1	1	1	0	42	233	251	177	252	200	193	188	229	210	219	250	298	123
309	Southern Finland, Hanko	HA1	1	1	0	42	233	251	177	252	200	193	188	229	210	219	250	298	123
763	Southern Finland, Hanko	HA1	1	1	0	42	233	251	177	252	200	193	188	229	210	219	250	298	123
765	Southern Finland, Hanko	HA1	1	1	0	42	233	251	177	252	200	193	188	229	210	219	250	298	123
766	Southern Finland, Hanko	HA1	2	2	0	42	233	251	176	252	200	193	187	229	210	219	248	299	124
770	Southern Finland, Hanko	HA1	1	1	0	42	233	251	177	252	200	193	188	229	210	219	250	298	123
776	Southern Finland, Hanko	HA1	1	1	0	42	233	251	177	252	200	193	188	229	210	219	250	298	123
811	Southern Finland, Hanko	HA1	1	1	0	42	233	251	177	252	200	193	188	229	210	219	249	298	123
119	Southern Finland, Hanko	HA2	4	3	0	42	233	250	176	253	197	193	187	229	210	220	245	295	123
120	Southern Finland, Hanko	HA2	4	3	0	42	233	249	176	250	197	193	187	229	210	220	246	295	124
122	Southern Finland, Hanko	HA2	5	3	0	42	233	251	176	252	200	193	187	229	210	218	246	292	122
123	Southern Finland, Hanko	HA2	4	3	0	42	233	250	176	253	197	193	188	228	210	219	245	296	123
124	Southern Finland, Hanko	HA2	4	3	0	42	233	250	176	253	197	193	188	229	210	219	245	294	123
126	Southern Finland, Hanko	HA2	5	3	0	42	233	251	176	252	200	193	186	229	210	218	246	292	122
128	Southern Finland, Hanko	HA2	4	3	0	42	233	251	176	254	197	193	188	229	210	220	246	295	124
129	Southern Finland, Hanko	HA2	5	3	0	42	233	251	176	253	200	193	186	229	210	218	245	292	122
130	Southern Finland, Hanko	HA2	4	3	0	42	233	251	176	253	200	200	188	229	210	219	246	299	124
131	Southern Finland, Hanko	HA2	5	3	0	42	231	251	176	252	201	193	186	229	210	218	246	284	122
132	Southern Finland, Hanko	HA2	4	3	0	42	233	250	176	254	197	193	188	229	210	220	245	295	124
133	Southern Finland, Hanko	HA2	4	3	0	42	233	246	176	248	197	193	188	229	210	218	247	294	123
741	Southern Finland, Hanko	HA2	1	1	0	42	233	251	177	252	200	193	188	229	210	219	250	298	123
760	Southern Finland, Hanko	HA2	1	1	0	42	233	251	177	252	200	193	187	229	203	219	249	298	123
761	Southern Finland, Hanko	HA2	1	1	0	42	233	251	177	252	200	193	188	229	210	219	248	219	123
762	Southern Finland, Hanko	HA2	1	1	0	42	233	251	177	252	200	193	188	229	210	219	248	298	123
767	Southern Finland, Hanko	HA2	1	1	0	42	233	251	177	252	200	193	188	229	210	219	249	298	123
768	Southern Finland, Hanko	HA2	1	1	0	42	233	251	177	252	200	193	188	229	210	219	248	298	123
769	Southern Finland, Hanko	HA2	1	1	0	42	233	251	177	252	200	193	188	229	210	219	249	298	123
828	Southern Finland, Hanko	HA2	1	1	0	42	233	251	177	252	200	193	188	219	210	229	249	298	123
191	Southern Finland, Hanko	HA3	1	1	0	42	233	251	177	252	200	193	188	229	210	219	246	298	123
192	Southern Finland, Hanko	HA3	1	1	0	42	233	252	177	252	200	193	188	229	210	219	250	299	123
193	Southern Finland, Hanko	HA3	1	1	0	42	233	251	177	252	200	194	188	229	210	219	249	298	123
194	Southern Finland, Hanko	HA3	1	1	0	42	233	251	177	252	200	193	188	229	210	219	249	298	123
195	Southern Finland, Hanko	HA3	1	1	0	42	233	251	177	252	200	193	188	229	210	219	249	299	123
196	Southern Finland, Hanko	HA3	1	1	na	na	233	251	177	252	200	193	188	229	210	219	250	298	123
198	Southern Finland, Hanko	HA3	1	1	0	42	233	249	177	250	200	193	188	229	210	219	246	299	123
199	Southern Finland, Hanko	HA3	1	1	0	42	233	251	177	252	200	193	188	229	210	219	249	298	123
201	Southern Finland, Hanko	HA3	1	1	0	42	233	251	177	252	200	193	188	229	210	219	249	298	123
202	Southern Finland, Hanko	HA3	1	1	0	42	233	251	177	252	200	193	188	229	210	219	249	299	123
203	Southern Finland, Hanko	HA3	5	1	0	42	233	251	177	252	200	193	188	229	210	219	249	292	123
488	Southern Finland, Hanko	HA3	1	1	0	42	233	251	177	252	200	193	188	229	210	219	250	298	123
489	Southern Finland, Hanko	HA3	1	1	na	na	233	251	177	252	200	193	188	229	210	219	249	298	123
490	Southern Finland, Hanko	HA3	1	1	0	42	233	251	177	252	200	193	188	229	210	219	249	298	123
736	Southern Finland, Hanko	HA3	1	1	0	42	233	251	177	252	200	193	188	229	210	219	249	299	123
737	Southern Finland, Hanko	HA3	1	1	0	42	233	251	177	252	200	193	188	229	210	219	249	298	123
738	Southern Finland, Hanko	HA3	1	1	0	42	233	251	177	252	200	193	188	229	210	219	249	298	123
739	Southern Finland, Hanko	HA3	1	1	0	42	233	251	177	252	200	193	188	229	210	219	250	298	123
740	Southern Finland, Hanko	HA3	1	1	0	42	233	251	177	252	200	193	188	229	210	219	250	298	123
781	Southern Finland, Hanko	HA3	1	1	na	na	233	251	177	252	200	193	188	229	210	219	249	298	123
782	Southern Finland, Hanko	HA3	1	1	0	42	233	251	177	252	200	193	188	229	210	219	250	298	123
783	Southern Finland, Hanko	HA3	1	1	0	42	233	251	177	252	200	193	187	229	203	219	249	298	123
417	Iceland	IC1	6	3	0	42	188	228	172	196	149	188	188	234	210	219	247	277	120
418	Iceland	IC1	2	2	0	42	233	251	176	252	200	193	187	229	210	219	248	297	124
419	Iceland	IC1	2	2	1	42	233	251	176	252	200	193	187	229	210	219	248	298	124
420	Iceland	IC1	2	2	0	42	233	251	176	252	200	193	187	229	210	219	248	298	124
422	Iceland	IC1	2	2	1	42	233	251	176	252	200	193	187	229	210	219	248	298	124
425	Iceland	IC1	2	2	1	42	233	251	176	252	200	193	187	229	210	219	248	0	124
426	Iceland	IC1	2	2	0	42	233	251	176	252	200	193	187	229	210	219	248	299	124
427	Iceland	IC1	2	2	0	42	233	251	176	252	200	193	187	229	210	219	248	298	124
428	Iceland	IC1	2	2	0	42	233	251	176	252	200	193	187	229	210	219	248	298	124
429	Iceland	IC1	2	2	0	42	233	251	176	252	200	193	187	229	210	219	248	298	124
728	Iceland	IC1	2	2	0	42	233	251	176	252	200	193	187	229	210	219	248	298	124
742	Iceland	IC1	5	3	1	42	233	251	176	251	200	193	188	229	210	222	253	297	122
755	Iceland	IC1	2	2	0	42	233	251	176	252	200	193	187	229	210	219	248	298	124
757	Iceland	IC1	2	2	0	42	233	251	176	252	200	193	187	229	210	219	248	298	124
758	Iceland	IC1	2	2	1	42	233	251	176	252	200	193	187	229	210	219	248	299	124
771	Iceland	IC1	2	2	0	42	233	251	176	252	200	193	187	229	210	219	248	298	124
772	Iceland	IC1	2	2	0	42	231	251	176	252	200	193	187	229	210	219	248	298	124
393	Iceland	IC2	2	2	0	42	233	236	176	252	200	193	187	229	210	219	248	298	124
394	Iceland	IC2	2	2	1	42	233	251	176	252	200	193	187	229	210	219	248	298	124
395	Iceland	IC2	2	2	1	42	233	251	176	252	200	193	187	229	210	219	248	298	124
396	Iceland	IC2	2	2	1	42	233	251	176	252	200	193	187	229	210	219	248	298	124
397	Iceland	IC2	2	2	0	42	233	251	176	252	200	193	187	229	210	219	248	298	124
398	Iceland	IC2	2	2	0	42	233	251	176	252	200	193	187	229	210	219	248	299	124
399	Iceland	IC2	2	2	0	42	233	236	176	252	200	193	188	229	210	219	248	298	124
400	Iceland	IC2	2	2	0	42	231	251	176	252	200	193	187	229	210	219	248	298	124
401	Iceland	IC2	2	2	1	42	233	236	176	252	200	193	187	229	210	219	248	298	124
402	Iceland	IC2	2	2	0	42	233	251	176	252	200	193	187	229	210	219	246	299	124
403	Iceland	IC2	3	3	0	42	233	236	173	250	201	191	188	241	212	222	234	294	123
404	Iceland	IC2	2	2	1	42	234	251	176	252	200	193	187	229	210	219	248	298	124
405	Iceland	IC2	2	2	0	42	233	251	176	252	200	193	187	229	210	219	248	298	124
406	Iceland	IC2	6	3	0	42	239	211	175	247	190	193	184	244	210	212	253	308	117
407	Iceland	IC2	2	2	1	42	233	251	176	252	200	193	187	229	210	219	248	298	124
408	Iceland	IC2	2	2	0	42	233	251	176	252	200	193	187	229	210	219	248	298	124
409	Iceland	IC2	2	2	0	42	233	251	176	252	200	193	187	229	210	219	248	298	124
521	Iceland	IC2	2	2	1	42	233	251	176	252	200	193	187	229	210	219	248	298	124
525	Iceland	IC2	4	2	1	42	233	251	176	252	197	193	188	229	210	219	248	298	124
526	Iceland	IC2	2	2	1	42	233	251	176	252	200	193	187	229	210	219	248	298	124
727	Iceland	IC2	2	2	1	42	233	251	176	252	200	193	187	229	210	219	248	298	124
371	Iceland	IC3	2	2	0	42	233	251	176	252	200	193	187	229	210	219	248	298	124
372	Iceland	IC3	2	2	0	56	233	281	176	250	200	201	187	230	210	219	248	298	124
376	Iceland	IC3	2	2	1	42	233	236	176	252	200	193	187	229	210	219	248	299	124
378	Iceland	IC3	6	3	1	42	239	211	174	247	190	193	185	242	210	212	253	306	123
379	Iceland	IC3	4	3	0	42	233	246	176	245	197	193	187	229	210	218	248	295	124
380	Iceland	IC3	3	3	0	28	233	236	173	250	201	191	188	241	212	222	234	294	123
382	Iceland	IC3	4	3	0	42	233	246	176	252	197	193	187	229	210	218	248	294	123
383	Iceland	IC3	2	2	0	42	233	251	176	252	200	193	187	229	210	219	248	299	123
384	Iceland	IC3	2	2	1	42	233	251	176	252	200	193	187	229	210	219	248	298	124
385	Iceland	IC3	6	3	na	na	233	204	169	245	200	193	181	234	210	218	245	299	123
386	Iceland	IC3	2	2	0	42	233	251	176	252	200	193	187	229	210	219	248	299	124
387	Iceland	IC3	2	2	0	42	233	251	176	252	200	193	187	229	210	219	248	298	124
388	Iceland	IC3	2	2	0	42	233	251	176	252	200	193	187	229	210	219	248	298	124
389	Iceland	IC3	2	2	0	42	233	252	176	252	200	193	187	229	210	219	248	298	124
390	Iceland	IC3	2	2	0	42	233	236	176	252	200	193	187	229	210	219	248	298	124
519	Iceland	IC3	2	2	1	42	233	251	176	252	200	193	187	229	210	219	248	298	124
726	Iceland	IC3	4	3	1	42	233	246	176	252	197	193	188	299	210	219	248	296	123
759	Iceland	IC3	2	2	1	42	233	251	176	252	200	193	187	229	210	219	248	298	124
21	Northern Finland, Kevo	MS1K	1	1	0	42	233	251	177	252	200	193	188	229	210	219	246	298	123
22	Northern Finland, Kevo	MS1K	1	1	0	56	233	251	177	252	200	193	188	229	210	219	257	298	123
23	Northern Finland, Kevo	MS1K	1	1	1	42	233	251	177	250	200	193	188	229	210	220	257	299	123
24	Northern Finland, Kevo	MS1K	1	1	1	42	233	251	177	252	200	193	188	229	210	219	246	298	123
25	Northern Finland, Kevo	MS1K	6	3	1	42	233	213	169	247	203	193	188	229	210	215	257	298	123
27	Northern Finland, Kevo	MS1K	1	1	1	42	233	251	177	252	200	193	188	229	211	219	253	298	123
29	Northern Finland, Kevo	MS1K	1	1	1	42	233	251	177	252	200	193	188	229	210	219	257	298	123
30	Northern Finland, Kevo	MS1K	6	3	na	na	0	204	169	247	200	193	181	234	210	218	245	298	123
31	Northern Finland, Kevo	MS1K	1	1	1	42	234	251	177	252	200	193	188	229	210	219	257	299	123
32	Northern Finland, Kevo	MS1K	1	1	0	56	233	251	177	252	200	195	188	229	210	219	257	299	123
34	Northern Finland, Kevo	MS1K	1	1	0	42	233	251	177	252	200	193	188	229	210	219	257	298	123
35	Northern Finland, Kevo	MS1K	1	1	1	42	233	251	177	252	200	193	188	229	210	219	257	298	123
36	Northern Finland, Kevo	MS1K	6	3	0	42	222	213	169	247	200	193	186	230	210	215	246	278	123
37	Northern Finland, Kevo	MS1K	6	3	1	42	231	251	169	247	203	193	188	230	210	215	257	298	123
38	Northern Finland, Kevo	MS1K	1	1	1	42	233	251	177	252	200	193	188	229	210	220	246	299	123
509	Northern Finland, Kevo	MS1K	1	1	1	42	233	251	177	252	200	193	188	229	210	219	257	298	123
542	Northern Finland, Kevo	MS1K	1	1	1	42	231	251	177	252	200	193	188	229	210	219	257	298	123
543	Northern Finland, Kevo	MS1K	1	1	1	42	233	251	177	252	200	193	188	229	210	219	250	299	123
544	Northern Finland, Kevo	MS1K	1	1	1	42	233	251	177	252	200	193	188	229	210	218	257	298	123
545	Northern Finland, Kevo	MS1K	1	1	1	42	231	251	177	252	200	193	188	229	210	219	257	299	123
546	Northern Finland, Kevo	MS1K	1	1	1	42	233	251	177	252	200	193	188	229	210	219	257	298	123
691	Northern Finland, Kevo	MS1K	1	1	1	42	233	251	177	252	200	193	188	229	210	219	257	298	123
698	Northern Finland, Kevo	MS1K	1	1	1	42	233	251	177	252	200	193	188	229	210	219	257	298	123
699	Northern Finland, Kevo	MS1K	1	1	1	42	234	251	177	252	200	193	188	229	210	219	257	298	123
700	Northern Finland, Kevo	MS1K	1	1	1	42	233	251	177	252	200	193	188	229	210	219	257	298	123
701	Northern Finland, Kevo	MS1K	1	1	1	42	233	251	177	252	200	193	188	229	210	219	257	298	123
788	Northern Finland, Kevo	MS1K	1	1	1	42	233	251	177	252	200	193	188	229	210	219	257	298	123
799	Northern Finland, Kevo	MS1K	1	1	1	42	233	251	177	252	200	193	188	229	210	219	257	298	123
800	Northern Finland, Kevo	MS1K	1	1	1	42	233	251	177	252	200	193	188	229	210	219	257	298	123
47	Northern Finland, Kevo	MS2K	1	1	0	42	233	209	177	252	200	193	188	229	210	219	257	299	123
48	Northern Finland, Kevo	MS2K	6	3	1	42	208	204	169	245	200	193	182	229	210	224	253	298	123
49	Northern Finland, Kevo	MS2K	1	1	1	42	222	251	177	252	200	193	188	229	210	219	257	299	123
59	Northern Finland, Kevo	MS2K	1	1	1	42	233	251	177	252	200	193	187	229	210	219	249	298	123
532	Northern Finland, Kevo	MS2K	1	1	1	42	233	251	177	252	200	193	188	229	210	219	257	298	123
533	Northern Finland, Kevo	MS2K	1	1	1	42	233	251	177	252	200	193	188	229	210	219	257	298	123
534	Northern Finland, Kevo	MS2K	1	1	1	42	233	251	177	252	200	193	188	229	210	219	257	298	123
535	Northern Finland, Kevo	MS2K	1	1	1	42	234	251	177	252	200	193	188	229	210	219	257	298	123
536	Northern Finland, Kevo	MS2K	1	1	1	42	233	251	177	252	200	193	188	229	210	219	257	298	123
537	Northern Finland, Kevo	MS2K	1	1	1	42	233	251	177	252	200	193	188	229	210	219	257	298	123
538	Northern Finland, Kevo	MS2K	1	1	1	42	233	251	177	252	200	193	188	229	210	219	256	298	123
539	Northern Finland, Kevo	MS2K	1	1	1	42	233	251	177	252	200	193	188	229	210	219	257	298	123
540	Northern Finland, Kevo	MS2K	1	1	1	28	233	250	177	251	200	193	188	229	210	219	257	299	123
541	Northern Finland, Kevo	MS2K	1	1	1	42	233	251	177	252	200	193	188	229	210	219	257	298	123
685	Northern Finland, Kevo	MS2K	1	1	1	42	233	251	177	252	200	193	188	229	210	219	257	298	123
686	Northern Finland, Kevo	MS2K	1	1	1	42	233	251	177	252	200	193	188	229	210	219	257	298	123
687	Northern Finland, Kevo	MS2K	1	1	1	42	233	251	177	252	200	193	188	229	210	219	257	298	123
791	Northern Finland, Kevo	MS2K	1	1	na	na	233	251	177	252	200	193	188	229	210	219	257	298	123
792	Northern Finland, Kevo	MS2K	1	1	1	42	233	251	177	252	200	193	188	229	210	219	257	298	123
795	Northern Finland, Kevo	MS2K	1	1	1	42	233	251	177	252	200	193	188	229	210	219	257	298	123
796	Northern Finland, Kevo	MS2K	1	1	1	42	233	251	177	252	200	193	188	229	210	219	257	298	123
797	Northern Finland, Kevo	MS2K	1	1	1	42	233	251	177	252	200	193	188	229	210	219	257	298	123
798	Northern Finland, Kevo	MS2K	1	1	1	42	233	251	177	252	200	193	188	229	210	219	257	298	123
824	Northern Finland, Kevo	MS2K	1	1	1	42	233	251	177	252	200	193	188	229	210	219	257	298	123
833	Northern Finland, Kevo	MS2K	1	1	na	na	233	251	177	252	200	193	188	229	210	219	257	298	123
97	Northern Finland, Kevo	MS3K	1	1	1	42	233	251	177	252	200	193	188	229	210	219	257	299	123
98	Northern Finland, Kevo	MS3K	1	1	1	42	233	251	176	252	200	193	188	229	210	219	257	299	123
101	Northern Finland, Kevo	MS3K	1	1	0	42	233	251	177	252	200	193	188	229	210	219	257	298	123
529	Northern Finland, Kevo	MS3K	1	1	1	42	231	251	177	252	200	193	188	229	210	219	257	298	123
530	Northern Finland, Kevo	MS3K	1	1	1	42	233	252	176	252	200	193	188	229	210	219	257	298	123
531	Northern Finland, Kevo	MS3K	1	1	na	na	234	251	177	252	200	193	188	229	210	219	257	299	123
597	Northern Finland, Kevo	MS3K	1	1	1	42	233	251	177	252	200	193	188	229	210	219	257	298	123
598	Northern Finland, Kevo	MS3K	1	1	1	42	234	251	177	252	200	193	188	229	210	219	257	298	123
599	Northern Finland, Kevo	MS3K	1	1	1	42	233	251	177	252	200	193	188	229	210	219	257	298	123
600	Northern Finland, Kevo	MS3K	1	1	1	42	233	251	177	252	200	193	188	229	210	219	257	298	123
601	Northern Finland, Kevo	MS3K	1	1	1	56	233	251	177	252	200	193	188	229	210	219	257	298	123
602	Northern Finland, Kevo	MS3K	1	1	na	na	233	251	177	252	200	193	188	229	210	219	257	300	123
603	Northern Finland, Kevo	MS3K	1	1	1	42	233	251	177	252	200	193	188	229	210	219	257	299	123
604	Northern Finland, Kevo	MS3K	2	2	1	42	233	251	176	252	200	193	187	229	210	219	248	300	124
667	Northern Finland, Kevo	MS3K	1	1	1	42	233	251	177	252	200	193	188	229	210	219	257	298	123
668	Northern Finland, Kevo	MS3K	1	1	1	42	234	251	177	252	200	193	188	229	210	219	257	298	123
669	Northern Finland, Kevo	MS3K	1	1	na	na	233	251	177	252	200	193	188	229	210	219	257	298	123
670	Northern Finland, Kevo	MS3K	1	1	1	42	233	251	177	252	200	193	188	229	210	219	257	298	123
671	Northern Finland, Kevo	MS3K	1	1	1	42	233	251	177	252	200	193	188	229	210	219	257	298	123
672	Northern Finland, Kevo	MS3K	1	1	1	42	233	251	177	252	200	193	188	229	210	219	245	298	123
704	Northern Finland, Kevo	MS3K	1	1	1	42	233	251	177	252	200	193	188	229	210	219	257	298	123
786	Northern Finland, Kevo	MS3K	1	1	1	42	233	251	177	252	200	193	188	229	210	219	257	298	123
787	Northern Finland, Kevo	MS3K	2	2	1	42	233	251	176	252	200	193	187	229	210	219	248	299	124
805	Northern Finland, Kevo	MS3K	1	1	1	42	233	251	177	252	200	193	188	229	210	219	257	298	123
817	Northern Finland, Kevo	MS3K	3	3	1	42	233	251	176	252	201	193	188	229	212	221	234	242	122
823	Northern Finland, Kevo	MS3K	1	1	1	42	233	251	177	252	200	193	188	230	210	219	257	298	123
827	Northern Finland, Kevo	MS3K	1	1	1	42	233	251	175	252	200	193	188	229	210	219	257	298	123
135	Northern Finland, Kevo	RBS1	1	1	0	42	234	251	177	252	200	193	188	229	210	219	257	298	123
136	Northern Finland, Kevo	RBS1	1	1	0	42	233	204	177	252	200	193	188	229	210	219	257	298	123
137	Northern Finland, Kevo	RBS1	1	1	1	42	234	251	177	252	200	193	188	229	210	219	246	298	123
138	Northern Finland, Kevo	RBS1	3	3	0	42	237	235	173	251	200	191	189	241	211	221	235	294	127
139	Northern Finland, Kevo	RBS1	1	1	1	42	237	251	177	252	200	193	188	229	210	219	257	298	123
141	Northern Finland, Kevo	RBS1	1	1	na	na	233	251	177	252	200	193	188	229	210	219	246	298	123
142	Northern Finland, Kevo	RBS1	1	1	1	42	231	251	177	252	200	193	188	229	210	218	257	299	123
144	Northern Finland, Kevo	RBS1	6	3	0	28	233	204	176	245	200	193	187	234	210	218	246	299	124
145	Northern Finland, Kevo	RBS1	1	1	0	42	233	251	177	252	200	193	188	229	210	219	257	298	123
146	Northern Finland, Kevo	RBS1	1	1	0	42	233	251	177	252	200	193	188	229	210	219	257	298	123
301	Northern Finland, Kevo	RBS1	1	1	1	42	233	251	177	252	200	193	188	228	210	218	256	299	123
302	Northern Finland, Kevo	RBS1	1	1	0	42	233	251	177	252	200	193	188	229	210	219	257	298	123
497	Northern Finland, Kevo	RBS1	6	3	na	na	233	204	169	245	203	193	181	234	210	218	245	274	124
498	Northern Finland, Kevo	RBS1	6	3	na	na	233	204	169	245	200	193	180	234	210	218	245	298	123
591	Northern Finland, Kevo	RBS1	1	1	1	42	233	251	177	252	200	193	189	228	210	219	257	298	122
592	Northern Finland, Kevo	RBS1	1	1	1	42	233	251	177	252	200	193	188	229	210	219	257	298	123
593	Northern Finland, Kevo	RBS1	1	1	1	42	233	251	177	252	200	193	188	229	210	219	257	298	123
594	Northern Finland, Kevo	RBS1	1	1	1	42	233	251	177	252	200	193	188	229	210	219	257	298	123
595	Northern Finland, Kevo	RBS1	1	1	1	42	234	252	177	253	200	193	188	229	210	219	257	298	123
596	Northern Finland, Kevo	RBS1	1	1	na	na	233	249	177	245	200	193	188	229	210	219	257	298	123
684	Northern Finland, Kevo	RBS1	1	1	0	42	234	251	177	252	200	193	188	229	210	219	257	298	123
713	Northern Finland, Kevo	RBS1	1	1	1	42	233	251	177	252	200	193	188	229	210	219	257	298	123
743	Northern Finland, Kevo	RBS1	1	1	1	42	233	251	177	252	200	193	188	229	210	219	257	298	123
744	Northern Finland, Kevo	RBS1	1	1	1	42	233	251	177	252	200	193	188	229	210	219	257	298	123
745	Northern Finland, Kevo	RBS1	2	2	1	42	237	281	176	250	200	201	187	230	210	219	248	298	124
774	Northern Finland, Kevo	RBS1	3	3	1	42	236	236	173	250	201	191	188	229	211	223	235	294	123
775	Northern Finland, Kevo	RBS1	1	1	1	42	233	251	177	252	200	193	188	229	210	219	257	298	123
355	Northern Finland, Kevo	RBS2	1	1	1	42	233	251	177	252	200	193	188	230	210	219	257	299	123
356	Northern Finland, Kevo	RBS2	1	1	0	42	233	251	177	252	200	193	188	229	210	219	257	299	123
358	Northern Finland, Kevo	RBS2	1	1	0	42	233	251	177	252	200	193	188	229	210	219	257	298	123
360	Northern Finland, Kevo	RBS2	1	1	0	42	233	251	177	252	200	193	188	229	210	219	257	299	123
362	Northern Finland, Kevo	RBS2	1	1	1	42	233	251	177	252	200	193	188	229	210	219	257	298	123
364	Northern Finland, Kevo	RBS2	1	1	1	42	233	251	177	252	200	193	188	229	210	219	257	298	123
365	Northern Finland, Kevo	RBS2	1	1	1	42	233	251	177	252	198	193	188	229	210	219	257	298	124
366	Northern Finland, Kevo	RBS2	1	1	0	42	233	251	177	252	200	193	188	229	210	219	257	299	123
368	Northern Finland, Kevo	RBS2	1	1	0	42	233	251	177	252	200	193	188	229	210	219	257	298	123
370	Northern Finland, Kevo	RBS2	2	2	0	42	233	251	176	252	200	193	187	229	210	219	246	299	124
511	Northern Finland, Kevo	RBS2	1	1	1	42	231	251	177	252	200	193	188	229	210	219	257	298	123
612	Northern Finland, Kevo	RBS2	1	1	0	42	233	251	177	252	200	193	188	229	210	219	257	299	123
613	Northern Finland, Kevo	RBS2	1	1	1	42	233	251	177	252	200	193	189	228	210	219	257	298	123
721	Northern Finland, Kevo	RBS2	1	1	1	42	233	251	177	252	200	193	188	229	210	219	257	298	123
722	Northern Finland, Kevo	RBS2	1	1	1	42	233	251	177	252	200	193	188	229	210	219	257	298	123
723	Northern Finland, Kevo	RBS2	1	1	na	na	233	251	177	252	200	193	188	229	210	219	257	298	123
724	Northern Finland, Kevo	RBS2	1	1	1	42	233	251	177	252	200	193	188	229	210	219	257	298	123
725	Northern Finland, Kevo	RBS2	1	1	1	42	233	251	177	252	200	193	188	229	210	219	257	298	123
756	Northern Finland, Kevo	RBS2	1	1	0	42	233	251	177	252	200	193	188	229	210	219	257	298	123
784	Northern Finland, Kevo	RBS2	1	1	0	42	233	251	177	252	200	193	188	229	210	219	257	300	123
516	Northern Finland, Kevo	RBS3	1	1	1	42	233	251	177	252	200	193	188	229	210	219	257	298	123
517	Northern Finland, Kevo	RBS3	1	1	1	42	233	251	177	252	200	193	188	229	210	219	257	298	123
688	Northern Finland, Kevo	RBS3	3	3	1	42	231	275	176	252	197	191	187	230	209	221	247	294	122
689	Northern Finland, Kevo	RBS3	3	3	1	42	231	275	176	252	197	191	187	230	209	221	247	294	122
712	Northern Finland, Kevo	RBS3	1	1	0	42	233	251	177	253	200	193	188	229	210	219	249	298	123
746	Northern Finland, Kevo	RBS3	1	1	0	42	233	251	177	252	200	193	188	229	210	219	257	298	123
747	Northern Finland, Kevo	RBS3	1	1	0	42	233	251	177	252	200	193	188	229	210	219	257	298	123
748	Northern Finland, Kevo	RBS3	3	3	0	42	233	275	176	252	200	191	187	230	209	221	247	294	122
749	Northern Finland, Kevo	RBS3	3	3	na	na	233	237	171	248	201	191	188	241	211	221	234	296	128
750	Northern Finland, Kevo	RBS3	3	3	0	42	233	275	176	252	200	191	187	230	209	221	247	294	122
751	Northern Finland, Kevo	RBS3	1	1	0	42	233	251	177	252	200	193	188	229	210	219	257	298	123
752	Northern Finland, Kevo	RBS3	1	1	0	42	233	251	177	253	200	193	188	229	210	219	257	298	123
785	Northern Finland, Kevo	RBS3	1	1	0	42	233	251	177	252	200	193	188	229	210	219	257	298	123
801	Northern Finland, Kevo	RBS3	3	3	na	na	233	275	176	252	200	191	187	230	209	221	247	294	122
813	Northern Finland, Kevo	RBS3	2	2	0	56	233	251	176	252	200	193	187	229	210	219	248	298	124
814	Northern Finland, Kevo	RBS3	3	3	0	42	233	275	176	252	200	191	187	230	209	221	247	294	122
815	Northern Finland, Kevo	RBS3	3	3	0	42	233	275	176	252	200	191	187	230	209	221	247	294	122
816	Northern Finland, Kevo	RBS3	2	2	0	42	233	251	176	252	200	193	187	229	210	219	248	298	124
831	Northern Finland, Kevo	RBS3	3	3	1	42	233	275	176	252	200	191	187	230	209	221	247	294	122
152	Northern Finland, Kilpisjärvi	RIS1	1	1	0	42	233	251	176	252	200	193	188	229	210	219	246	299	123
155	Northern Finland, Kilpisjärvi	RIS1	1	1	0	42	233	251	177	252	200	193	188	229	210	219	249	299	123
156	Northern Finland, Kilpisjärvi	RIS1	2	2	0	42	233	251	176	252	200	193	188	229	210	219	249	299	124
162	Northern Finland, Kilpisjärvi	RIS1	1	1	0	42	233	251	176	252	200	193	188	229	210	219	249	298	123
165	Northern Finland, Kilpisjärvi	RIS1	1	1	na	na	233	251	176	252	200	193	188	229	210	219	249	298	123
167	Northern Finland, Kilpisjärvi	RIS1	5	3	0	42	233	251	176	252	200	193	188	234	210	218	245	298	123
729	Northern Finland, Kilpisjärvi	RIS1	1	1	0	42	233	251	176	252	200	193	188	229	210	219	249	298	123
730	Northern Finland, Kilpisjärvi	RIS1	1	1	0	42	233	251	176	252	200	193	188	229	210	219	249	298	123
731	Northern Finland, Kilpisjärvi	RIS1	1	1	0	42	233	251	176	252	200	193	188	229	210	219	249	298	123
732	Northern Finland, Kilpisjärvi	RIS1	1	1	0	42	233	251	176	252	200	193	188	229	210	219	249	298	123
733	Northern Finland, Kilpisjärvi	RIS1	1	1	0	42	233	251	176	252	200	193	188	229	210	219	249	298	123
734	Northern Finland, Kilpisjärvi	RIS1	1	1	0	42	233	251	176	252	200	193	188	229	210	219	249	298	123
735	Northern Finland, Kilpisjärvi	RIS1	1	1	0	42	233	251	176	252	200	193	188	229	210	220	249	298	123
764	Northern Finland, Kilpisjärvi	RIS1	1	1	0	42	233	251	177	252	200	193	188	229	210	219	250	298	123
777	Northern Finland, Kilpisjärvi	RIS1	1	1	0	42	233	251	176	252	200	193	188	229	210	219	249	298	123
778	Northern Finland, Kilpisjärvi	RIS1	1	1	0	42	233	251	176	252	200	193	188	229	210	219	249	298	123
779	Northern Finland, Kilpisjärvi	RIS1	1	1	na	na	233	251	176	252	200	193	188	229	210	219	249	298	123
780	Northern Finland, Kilpisjärvi	RIS1	1	1	0	42	233	251	176	252	200	193	188	229	210	219	249	298	123
812	Northern Finland, Kilpisjärvi	RIS1	1	1	0	42	233	251	176	252	200	193	188	229	210	219	249	298	123
314	Northern Finland, Kilpisjärvi	RIS2	1	1	0	56	233	251	177	252	200	193	188	229	210	219	248	298	123
315	Northern Finland, Kilpisjärvi	RIS2	1	1	na	na	233	251	177	252	200	193	188	229	210	219	248	298	123
318	Northern Finland, Kilpisjärvi	RIS2	1	1	0	56	233	251	177	252	200	193	188	229	210	219	248	298	123
319	Northern Finland, Kilpisjärvi	RIS2	1	1	0	56	233	251	177	252	200	193	188	229	210	219	248	299	123
320	Northern Finland, Kilpisjärvi	RIS2	1	1	0	56	233	251	177	252	200	193	188	229	210	219	248	298	123
321	Northern Finland, Kilpisjärvi	RIS2	1	1	na	na	233	251	177	252	200	193	188	229	210	219	248	298	123
322	Northern Finland, Kilpisjärvi	RIS2	1	1	0	56	233	251	177	252	200	193	188	229	210	219	248	299	123
323	Northern Finland, Kilpisjärvi	RIS2	1	1	na	na	233	251	177	252	200	193	188	229	210	219	248	298	123
324	Northern Finland, Kilpisjärvi	RIS2	1	1	na	na	233	251	177	252	200	193	188	229	210	219	248	298	123
325	Northern Finland, Kilpisjärvi	RIS2	1	1	0	56	233	251	177	252	200	193	188	229	210	219	248	298	123
326	Northern Finland, Kilpisjärvi	RIS2	1	1	na	na	233	251	177	252	200	193	188	229	210	219	248	298	123
327	Northern Finland, Kilpisjärvi	RIS2	1	1	0	56	233	251	177	252	200	193	189	229	210	219	248	299	123
328	Northern Finland, Kilpisjärvi	RIS2	1	1	0	56	233	251	177	252	200	193	188	229	210	220	248	298	123
329	Northern Finland, Kilpisjärvi	RIS2	1	1	0	56	233	251	177	252	200	193	188	229	210	219	248	298	123
330	Northern Finland, Kilpisjärvi	RIS2	1	1	0	56	233	251	177	252	200	193	188	229	210	219	248	298	123
331	Northern Finland, Kilpisjärvi	RIS2	1	1	0	56	233	251	177	252	200	193	188	229	210	219	248	298	123
332	Northern Finland, Kilpisjärvi	RIS2	1	1	0	56	233	251	177	252	200	193	188	229	210	219	248	298	123
333	Northern Finland, Kilpisjärvi	RIS2	1	1	0	56	233	251	177	252	200	193	188	229	210	219	248	298	123
432	Northern Finland, Kilpisjärvi	RIS3	1	1	0	42	233	251	177	252	200	193	188	229	210	219	248	298	123
433	Northern Finland, Kilpisjärvi	RIS3	1	1	0	42	233	251	177	252	200	193	188	229	210	219	248	298	123
434	Northern Finland, Kilpisjärvi	RIS3	1	1	0	42	233	251	177	252	200	193	188	229	210	219	248	298	123
435	Northern Finland, Kilpisjärvi	RIS3	1	1	0	42	233	251	177	252	200	193	188	229	210	219	248	299	123
436	Northern Finland, Kilpisjärvi	RIS3	1	1	0	42	233	251	177	252	200	193	188	229	210	219	248	298	123
437	Northern Finland, Kilpisjärvi	RIS3	1	1	0	42	233	250	177	252	200	193	188	229	210	0	248	298	123
438	Northern Finland, Kilpisjärvi	RIS3	1	1	0	42	233	251	177	252	200	193	188	229	210	219	248	299	123
439	Northern Finland, Kilpisjärvi	RIS3	1	1	na	na	233	251	177	250	200	193	188	229	210	219	246	298	123
440	Northern Finland, Kilpisjärvi	RIS3	3	3	0	42	233	237	172	246	200	193	187	241	210	220	234	296	129
441	Northern Finland, Kilpisjärvi	RIS3	1	1	0	42	233	251	177	252	200	193	188	229	210	219	248	299	123
442	Northern Finland, Kilpisjärvi	RIS3	3	3	0	42	233	238	172	246	200	193	188	242	210	220	253	296	129
443	Northern Finland, Kilpisjärvi	RIS3	1	1	na	na	233	251	177	252	200	193	188	229	210	219	248	298	123
444	Northern Finland, Kilpisjärvi	RIS3	3	3	0	42	233	237	172	246	201	193	187	241	210	220	234	296	129
445	Northern Finland, Kilpisjärvi	RIS3	6	3	0	42	233	204	177	245	200	193	189	234	210	218	246	297	123
446	Northern Finland, Kilpisjärvi	RIS3	3	3	0	42	233	237	177	246	201	193	187	241	210	220	234	296	123
447	Northern Finland, Kilpisjärvi	RIS3	1	1	0	42	233	251	177	252	200	193	188	229	210	219	248	298	123
448	Northern Finland, Kilpisjärvi	RIS3	1	1	0	42	233	251	177	252	200	193	188	229	210	219	248	298	123
451	Northern Finland, Kilpisjärvi	RIS3	1	1	0	42	233	251	177	252	200	193	188	229	210	218	248	298	123
637	Norway, Bergen	NO	4	3	0	42	233	246	176	252	197	193	187	229	210	218	248	294	123
638	Norway, Bergen	NO	1	1	0	42	233	251	177	252	200	193	188	229	210	219	249	298	123
639	Norway, Bergen	NO	1	1	0	42	233	251	177	252	200	193	188	229	210	219	245	298	123
640	Norway, Bergen	NO	4	3	0	42	233	246	176	252	197	193	187	229	210	218	248	294	123
641	Norway, Bergen	NO	1	1	0	42	233	251	177	252	200	193	188	229	210	219	249	298	123
642	Norway, Bergen	NO	1	1	0	42	233	251	177	252	200	193	188	229	210	219	257	298	123
643	Norway, Bergen	NO	1	1	0	42	234	251	177	252	200	193	188	229	210	219	257	298	123
644	Norway, Bergen	NO	4	3	0	42	233	246	176	252	197	193	187	229	210	218	248	294	123
645	Norway, Bergen	NO	4	3	0	42	233	246	176	252	197	193	187	229	210	218	248	294	123
646	Norway, Bergen	NO	1	1	0	42	233	251	177	252	200	193	188	229	210	219	249	298	123
648	Norway, Bergen	NO	4	3	0	42	233	246	176	252	197	193	187	229	210	218	248	294	124
649	Norway, Bergen	NO	1	1	0	42	233	251	177	252	200	193	188	229	210	219	257	298	123
650	Norway, Bergen	NO	4	3	1	42	233	246	176	252	200	193	187	229	210	219	248	294	123
651	Norway, Bergen	NO	1	1	0	42	233	251	177	252	200	193	188	229	210	219	257	298	123
652	Norway, Bergen	NO	1	1	0	42	233	251	177	252	200	193	188	229	210	219	246	298	123
653	Norway, Bergen	NO	1	1	0	42	233	251	177	252	200	193	188	229	210	219	249	298	123
654	Norway, Bergen	NO	1	1	0	42	233	251	177	252	200	193	188	229	210	219	257	298	123
655	Norway, Bergen	NO	4	3	0	42	234	246	176	252	197	193	187	229	210	218	248	294	123
656	Norway, Bergen	NO	1	1	0	42	233	251	177	252	200	193	188	229	210	219	257	298	123
657	Norway, Bergen	NO	1	1	0	42	233	251	177	252	200	193	188	229	210	219	257	298	123
658	Norway, Bergen	NO	1	1	0	42	233	251	177	252	200	193	188	229	210	219	257	298	123
659	Norway, Bergen	NO	4	3	0	42	233	246	176	252	197	194	187	229	210	218	248	294	123
660	Norway, Bergen	NO	4	3	0	42	233	246	176	252	197	193	187	229	210	218	248	294	123
661	Norway, Bergen	NO	1	1	0	42	233	251	177	252	200	193	188	229	210	219	249	298	123
662	Norway, Bergen	NO	4	3	0	42	234	246	176	252	197	193	187	229	210	218	293	294	123
663	Norway, Bergen	NO	1	1	0	42	234	251	177	252	200	193	188	229	210	219	257	298	123
664	Norway, Bergen	NO	1	1	na	na	234	251	177	252	200	193	188	229	210	219	257	298	123
665	Norway, Bergen	NO	2	2	0	42	233	251	176	252	200	193	187	229	210	219	248	299	124
666	Norway, Bergen	NO	1	1	0	42	233	251	177	252	200	193	188	229	210	219	249	298	123
261	Spain	SPGD	4	3	0	28	233	250	176	252	200	200	189	229	210	218	247	300	123
263	Spain	SPGD	5	3	1	28	233	251	176	253	200	191	187	230	210	218	245	292	122
264	Spain	SPGD	5	1	1	28	234	253	177	252	200	193	188	231	210	218	249	298	123
265	Spain	SPGD	4	3	0	28	234	250	176	252	200	200	188	229	210	219	248	294	124
266	Spain	SPGD	4	3	0	28	233	250	176	252	200	200	189	229	210	218	247	300	123
267	Spain	SPGD	5	3	1	28	233	251	176	251	200	193	187	229	210	218	249	299	123
268	Spain	SPGD	5	3	1	28	233	251	176	253	200	191	187	230	210	218	246	292	122
269	Spain	SPGD	4	3	1	28	233	249	176	252	200	200	189	229	210	218	247	301	123
270	Spain	SPGD	4	3	1	28	233	250	176	252	200	200	189	229	210	219	248	294	123
271	Spain	SPGD	5	1	0	28	229	254	177	253	200	193	188	231	210	218	249	299	123
273	Spain	SPGD	5	1	1	28	231	253	177	252	200	193	188	231	210	218	249	298	123
274	Spain	SPGD	5	3	1	28	233	249	176	251	200	193	187	231	210	218	249	302	123
275	Spain	SPGD	5	3	1	28	233	251	176	251	200	193	187	230	210	218	249	0	123
276	Spain	SPGD	5	3	1	28	233	251	176	251	200	193	187	229	210	218	249	299	123
277	Spain	SPGD	4	3	1	28	233	250	176	252	200	200	186	229	210	219	246	298	124
278	Spain	SPGD	5	3	1	28	233	251	176	252	200	193	187	229	210	218	249	301	123
279	Spain	SPGD	4	3	1	28	233	250	176	252	200	198	189	229	210	219	248	298	124
587	Spain	SPGD	5	3	1	28	233	250	176	250	200	193	186	229	210	218	246	292	122
588	Spain	SPGD	4	3	1	28	233	250	176	254	197	193	188	229	210	220	245	294	124
590	Spain	SPGD	5	3	1	28	233	251	176	253	200	193	186	229	210	218	245	292	122
611	Spain	SPGD	4	3	1	28	231	250	176	254	197	193	188	229	210	220	245	294	124
694	Spain	SPGD	4	3	1	28	234	250	176	254	200	193	188	229	210	220	245	294	124
695	Spain	SPGD	5	3	0	28	233	251	176	253	200	193	186	229	210	218	245	292	122
696	Spain	SPGD	4	3	1	28	233	250	176	253	200	193	188	229	210	220	245	294	123
697	Spain	SPGD	4	3	1	28	233	250	176	254	200	193	188	229	210	220	245	294	124
709	Spain	SPGD	4	3	1	28	229	250	176	252	197	193	188	229	210	220	245	294	123
810	Spain	SPGD	4	3	1	28	233	250	176	253	197	193	187	229	210	220	245	294	124
110	Spain	SPLV	4	3	1	42	233	246	176	253	197	193	188	229	210	219	246	293	123
111	Spain	SPLV	4	3	1	28	233	250	176	253	197	193	187	229	210	220	245	295	124
115	Spain	SPLV	5	3	0	42	233	251	177	252	200	193	187	230	210	218	248	0	122
116	Spain	SPLV	4	3	1	28	233	250	176	253	197	193	188	229	210	219	246	295	123
117	Spain	SPLV	5	3	1	28	233	251	176	232	200	193	187	229	210	218	246	292	122
281	Spain	SPLV	5	1	1	28	123	253	177	253	200	193	188	231	210	218	249	299	123
282	Spain	SPLV	5	3	0	28	234	254	176	250	197	193	187	229	210	219	249	292	123
283	Spain	SPLV	5	3	1	28	233	251	176	251	200	193	187	230	210	218	249	306	122
284	Spain	SPLV	5	3	0	28	234	251	176	252	200	193	187	230	210	218	247	292	122
286	Spain	SPLV	6	3	0	28	234	251	176	245	200	193	187	235	210	224	253	303	122
287	Spain	SPLV	5	3	1	28	233	251	176	251	200	193	187	230	210	218	249	305	122
288	Spain	SPLV	5	3	0	42	233	251	176	250	202	193	187	230	210	218	250	298	123
290	Spain	SPLV	4	3	1	28	222	250	176	252	200	200	187	229	210	218	248	0	124
291	Spain	SPLV	5	3	1	42	233	251	176	252	200	193	187	230	210	218	247	292	122
292	Spain	SPLV	5	3	1	42	233	251	176	252	200	193	187	230	210	218	247	292	122
512	Spain	SPLV	5	3	1	28	231	251	176	252	200	193	188	230	210	219	247	292	122
513	Spain	SPLV	4	3	1	28	231	249	176	251	200	200	189	229	210	219	248	292	123
514	Spain	SPLV	5	3	1	28	233	249	176	251	200	193	187	230	210	217	247	292	122
515	Spain	SPLV	5	3	1	42	230	251	176	252	200	193	187	230	209	218	247	292	122
614	Spain	SPLV	5	3	1	28	233	251	176	252	200	193	187	230	210	218	248	292	122
714	Spain	SPLV	5	3	1	28	230	251	176	251	200	193	187	231	210	218	250	298	123
715	Spain	SPLV	4	3	1	28	233	250	176	252	200	200	189	229	210	218	247	300	123
716	Spain	SPLV	5	1	1	28	231	253	177	252	200	193	188	231	210	218	249	298	123
819	Spain	SPLV	5	1	1	42	233	253	173	253	200	193	188	231	210	218	249	298	123
820	Spain	SPLV	5	1	1	42	242	250	177	253	200	193	188	231	210	219	248	298	123
826	Spain	SPLV	5	3	1	28	0	251	176	252	200	193	188	230	210	218	247	292	122
62	Spain	SPPOR	4	3	1	28	233	250	176	252	200	200	190	229	210	218	246	301	123
64	Spain	SPPOR	5	1	0	28	234	253	177	252	200	193	188	231	210	218	249	298	123
66	Spain	SPPOR	5	1	0	28	233	252	177	252	200	193	188	231	210	218	249	298	123
67	Spain	SPPOR	4	3	1	28	233	250	176	252	200	200	189	229	210	218	247	300	123
68	Spain	SPPOR	5	3	0	28	233	251	176	253	200	191	187	230	210	218	246	292	122
73	Spain	SPPOR	5	3	1	28	229	249	177	253	200	193	188	231	209	218	246	298	123
74	Spain	SPPOR	5	3	0	28	233	251	176	252	200	193	187	230	210	218	247	292	122
77	Spain	SPPOR	5	3	1	56	233	251	177	252	200	193	187	229	210	218	0	302	123
78	Spain	SPPOR	5	3	1	56	233	251	176	251	200	193	187	229	210	218	249	299	123
79	Spain	SPPOR	4	3	1	28	233	250	176	252	200	200	187	229	210	219	248	298	124
80	Spain	SPPOR	4	3	1	28	233	250	176	252	200	198	189	229	211	219	247	298	124
518	Spain	SPPOR	5	3	1	56	233	251	176	251	200	193	187	229	210	218	249	299	123
520	Spain	SPPOR	4	3	1	28	233	251	176	252	200	200	189	229	210	218	247	298	123
522	Spain	SPPOR	5	3	1	56	233	251	176	251	200	193	187	230	210	217	249	301	123
523	Spain	SPPOR	4	3	1	42	233	250	176	252	200	200	188	229	210	219	248	294	124
524	Spain	SPPOR	5	1	1	28	230	254	177	253	200	193	188	231	210	218	249	298	123
527	Spain	SPPOR	5	3	1	28	233	251	176	252	200	193	187	230	210	218	247	292	122
528	Spain	SPPOR	5	1	1	28	231	254	177	253	200	193	188	231	210	217	249	298	123
589	Spain	SPPOR	5	1	1	28	231	253	177	252	200	193	188	231	210	219	249	300	123
690	Spain	SPPOR	5	1	1	28	233	254	177	252	200	193	188	231	210	218	249	298	123
717	Spain	SPPOR	4	3	1	28	233	250	176	252	200	200	189	229	210	218	247	300	123
718	Spain	SPPOR	5	3	1	56	233	251	176	251	200	193	187	230	210	218	249	301	123
719	Spain	SPPOR	5	3	1	28	234	259	176	251	200	193	187	230	210	218	249	301	122
720	Spain	SPPOR	5	3	1	28	233	251	176	252	200	193	187	229	210	218	249	301	123
808	Spain	SPPOR	4	3	1	28	233	258	176	252	200	200	189	229	210	218	247	298	123
809	Spain	SPPOR	5	3	1	28	233	251	176	252	200	193	187	230	210	218	247	292	122
832	Spain	SPPOR	4	3	1	28	233	0	182	252	200	200	189	229	210	218	245	292	124
